# Supplementary material for: The WRKY transcription factor family and senescence in switchgrass
Source: BMC Genomics. 2015 Nov 9;16:912. doi: 10.1186/s12864-015-2057-4 (PMC4640240; doi:10.1186/s12864-015-2057-4)
Supplement: Additional file 1: Table S1. — The WRKY gene family in switchgrass. (XLSX 25 kb) [file 12864_2015_2057_MOESM1_ESM.xlsx]

## Sheet: Sheet1
WRKY ID	Existing_Gene (Pvi1.1)	Chromosome	Start	Stop	Expressed in Flag Leaf Data Set
PviWRKY1	Pavir.Aa00351	Chr01a	3297426	3299499	Yes
PviWRKY2	Pavir.Aa02610	Chr01a	56416296	56417646	Yes
PviWRKY3	Pavir.Aa02702	Chr01a	57617855	57619131	No
PviWRKY4	Pavir.Aa03147	Chr01a	65868293	65870273	Yes
PviWRKY5	Pavir.Ab01066	Chr01b	14001512	14002726	No
PviWRKY6	Pavir.Ab02456	Chr01b	45003721	45008214	Yes
PviWRKY7	Pavir.Ab02810	Chr01b	49620662	49624211	No
PviWRKY8	Pavir.Ba00227	Chr02a	2776899	2779468	Yes
PviWRKY9	Pavir.Ba00563	Chr02a	6846601	6850373	Yes
PviWRKY10	Pavir.Ba01849	Chr02a	23788362	23789938	Yes
PviWRKY11	Pavir.Ba01850	Chr02a	23800218	23801532	Yes
PviWRKY12	Pavir.Ba02544	Chr02a	39691527	39692709	Yes
PviWRKY13	Pavir.Ba02545	Chr02a	39702797	39704770	Yes
PviWRKY14	Pavir.Ba02750	Chr02a	45554174	45556237	Yes
PviWRKY15	Pavir.Bb00073	Chr02b	1280920	1283804	Yes
PviWRKY16	Pavir.Bb01218	Chr02b	22147542	22150435	Yes
PviWRKY17	Pavir.Bb02088	Chr02b	52013840	52015523	Yes
PviWRKY18	Pavir.Bb02115	Chr02b	52991163	52992797	Yes
PviWRKY19	Pavir.Bb02124	Chr02b	53121846	53123262	Yes
PviWRKY20	Pavir.Bb02418	Chr02b	57273662	57277580	Yes
PviWRKY21	Pavir.Bb03225	Chr02b	67704434	67709549	Yes
PviWRKY22	Pavir.Bb03750	Chr02b	74142256	74144771	Yes
PviWRKY23	Pavir.Ca00084	Chr03a	1565244	1566841	Yes
PviWRKY24	Pavir.Ca00085	Chr03a	1570278	1572294	Yes
PviWRKY25	Pavir.Ca00178	Chr03a	2202890	2204353	Yes
PviWRKY26	Pavir.Ca00459	Chr03a	5385823	5387599	No
PviWRKY27	Pavir.Ca00949	Chr03a	10520255	10523325	Yes
PviWRKY28	Pavir.Ca01028	Chr03a	11774399	11775871	Yes
PviWRKY29	Pavir.Ca01248	Chr03a	13908616	13912332	Yes
PviWRKY30	Pavir.Ca01475	Chr03a	17536728	17539089	Yes
PviWRKY31	Pavir.Ca01507	Chr03a	18070434	18072321	Yes
PviWRKY32	Pavir.Ca01708	Chr03a	23074852	23078672	Yes
PviWRKY33	Pavir.Ca01747	Chr03a	24219580	24221282	Yes
PviWRKY34	Pavir.Ca02012	Chr03a	31013765	31015482	Yes
PviWRKY35	Pavir.Ca02393	Chr03a	40040637	40047106	Yes
PviWRKY36	Pavir.Ca02643	Chr03a	44206120	44210946	Yes
PviWRKY37	Pavir.Cb01173	Chr03b	27834453	27836433	Yes
PviWRKY38	Pavir.Cb02194	Chr03b	48176630	48178106	Yes
PviWRKY39	Pavir.Da00323	Chr04a	4989421	4991292	Yes
PviWRKY40	Pavir.Da00956	Chr04a	16275815	16277577	Yes
PviWRKY41	Pavir.Da01715	Chr04a	37599955	37602192	No
PviWRKY42	Pavir.Da02163	Chr04a	46074851	46078190	Yes
PviWRKY43	Pavir.Da02223	Chr04a	46920676	46925715	Yes
PviWRKY44	Pavir.Db00995	Chr04b	17087761	17089186	Yes
PviWRKY45	Pavir.Db01475	Chr04b	31461621	31463490	No
PviWRKY46	Pavir.Db02095	Chr04b	46024697	46025729	Yes
PviWRKY47	Pavir.Db02233	Chr04b	47558458	47562799	Yes
PviWRKY48	Pavir.Ea00058	Chr05a	977335	979578	Yes
PviWRKY49	Pavir.Ea00274	Chr05a	3206313	3207804	Yes
PviWRKY50	Pavir.Ea00275	Chr05a	3211436	3213725	Yes
PviWRKY51	Pavir.Ea01595	Chr05a	26169820	26171912	Yes
PviWRKY52	Pavir.Ea01906	Chr05a	36336197	36338869	Yes
PviWRKY53	Pavir.Ea02041	Chr05a	40065419	40067202	Yes
PviWRKY54	Pavir.Ea02224	Chr05a	42883152	42886615	Yes
PviWRKY55	Pavir.Ea02282	Chr05a	43424700	43427963	Yes
PviWRKY56	Pavir.Ea02436	Chr05a	45814977	45817271	Yes
PviWRKY57	Pavir.Ea02619	Chr05a	48009729	48010937	Yes
PviWRKY58	Pavir.Ea02735	Chr05a	49800077	49800913	Yes
PviWRKY59	Pavir.Ea02960	Chr05a	51805869	51809229	Yes
PviWRKY60	Pavir.Ea02968	Chr05a	51895990	51897658	Yes
PviWRKY61	Pavir.Ea03256	Chr05a	54949394	54951330	Yes
PviWRKY62	Pavir.Ea03257	Chr05a	54957010	54959178	Yes
PviWRKY63	Pavir.Ea03258	Chr05a	54984044	54985612	Yes
PviWRKY64	Pavir.Ea04136	Chr05a	63524482	63526797	No
PviWRKY65	Pavir.Eb00086	Chr05b	1434667	1437597	Yes
PviWRKY66	Pavir.Eb00332	Chr05b	4690684	4692993	Yes
PviWRKY67	Pavir.Eb01119	Chr05b	16861914	16863773	Yes
PviWRKY68	Pavir.Eb01185	Chr05b	17466583	17472489	Yes
PviWRKY69	Pavir.Eb01752	Chr05b	33789682	33791893	Yes
PviWRKY70	Pavir.Eb01898	Chr05b	36767687	36769581	Yes
PviWRKY71	Pavir.Eb02133	Chr05b	41876929	41879223	Yes
PviWRKY72	Pavir.Eb02399	Chr05b	49123405	49124691	Yes
PviWRKY73	Pavir.Eb02454	Chr05b	51836851	51838053	Yes
PviWRKY74	Pavir.Eb02690	Chr05b	58831251	58834973	Yes
PviWRKY75	Pavir.Eb02766	Chr05b	59462563	59463866	Yes
PviWRKY76	Pavir.Eb03043	Chr05b	64270942	64274469	Yes
PviWRKY77	Pavir.Eb03138	Chr05b	65034378	65036725	Yes
PviWRKY78	Pavir.Eb03559	Chr05b	70645396	70649211	No
PviWRKY79	Pavir.Eb03562	Chr05b	70665740	70668803	Yes
PviWRKY80	Pavir.Eb03563	Chr05b	70678454	70680145	Yes
PviWRKY81	Pavir.Eb03590	Chr05b	70869377	70872138	Yes
PviWRKY82	Pavir.Fa00406	Chr06a	6619449	6622485	Yes
PviWRKY83	Pavir.Fa01340	Chr06a	30981369	30985494	Yes
PviWRKY84	Pavir.Fa01441	Chr06a	33458975	33460285	Yes
PviWRKY85	Pavir.Fa01520	Chr06a	35127603	35129001	Yes
PviWRKY86	Pavir.Fb01342	Chr06b	34215978	34217428	Yes
PviWRKY87	Pavir.Fb01409	Chr06b	39332320	39335737	Yes
PviWRKY88	Pavir.Fb01969	Chr06b	49141632	49142085	Yes
PviWRKY89	Pavir.Ga00648	Chr07a	8174455	8178552	Yes
PviWRKY90	Pavir.Ga00745	Chr07a	9037677	9041209	No
PviWRKY91	Pavir.Ga01476	Chr07a	18387318	18392996	Yes
PviWRKY92	Pavir.Ga02545	Chr07a	45203567	45206077	Yes
PviWRKY93	Pavir.Ga02680	Chr07a	51771706	51774116	Yes
PviWRKY94	Pavir.Gb00758	Chr07b	8777761	8781319	No
PviWRKY95	Pavir.Gb00763	Chr07b	8877651	8879100	Yes
PviWRKY96	Pavir.Gb01200	Chr07b	15754274	15758104	Yes
PviWRKY97	Pavir.Gb01477	Chr07b	20170017	20173165	Yes
PviWRKY98	Pavir.Gb01556	Chr07b	20691611	20695188	Yes
PviWRKY99	Pavir.Ha01933	Chr08a	52974944	52976421	No
PviWRKY100	Pavir.Hb01070	Chr08b	28736174	28740228	Yes
PviWRKY101	Pavir.Ia00085	Chr09a	865661	870750	Yes
PviWRKY102	Pavir.Ia00386	Chr09a	3920414	3930023	Yes
PviWRKY103	Pavir.Ia00625	Chr09a	5873847	5877217	Yes
PviWRKY104	Pavir.Ia01239	Chr09a	13977667	13980568	Yes
PviWRKY105	Pavir.Ia03037	Chr09a	61359123	61363602	Yes
PviWRKY106	Pavir.Ib01500	Chr09b	16506674	16507949	Yes
PviWRKY107	Pavir.Ib01568	Chr09b	17048493	17050160	Yes
PviWRKY108	Pavir.Ib02081	Chr09b	22991350	22996091	Yes
PviWRKY109	Pavir.Ib03051	Chr09b	48799254	48801213	Yes
PviWRKY110	Pavir.Ib03991	Chr09b	62911065	62913949	Yes
PviWRKY111	Pavir.Ib04470	Chr09b	69647135	69652398	Yes
PviWRKY112	Pavir.J00250	contig00208	38193	40478	Yes
PviWRKY113	Pavir.J00313	contig00265	37885	40068	Yes
PviWRKY114	Pavir.J00850	contig00886	3079	8690	Yes
PviWRKY115	Pavir.J01311	contig01438	10215	12792	Yes
PviWRKY116	Pavir.J01329	contig01453	4581	6043	Yes
PviWRKY117	Pavir.J02788	contig03365	6637	11234	Yes
PviWRKY118	Pavir.J03284	contig04214	14851	16575	Yes
PviWRKY119	Pavir.J03334	contig04287	13178	14473	Yes
PviWRKY120	Pavir.J03800	contig05106	300	3068	Yes
PviWRKY121	Pavir.J03879	contig05232	1084	2027	Yes
PviWRKY122	Pavir.J03888	contig05245	4987	6834	Yes
PviWRKY123	Pavir.J04286	contig05929	12408	15227	Yes
PviWRKY124	Pavir.J05250	contig07909	12715	13713	Yes
PviWRKY125	Pavir.J05732	contig09123	8629	10138	Yes
PviWRKY126	Pavir.J05812	contig09315	1399	2875	Yes
PviWRKY127	Pavir.J05862	contig09477	3161	4270	No
PviWRKY128	Pavir.J06035	contig09946	6285	8498	Yes
PviWRKY129	Pavir.J07662	contig111199	1815	3218	Yes
PviWRKY130	Pavir.J08016	contig113742	1724	3394	Yes
PviWRKY131	Pavir.J08083	contig11424	8644	11444	Yes
PviWRKY132	Pavir.J08407	contig116611	467	3269	Yes
PviWRKY133	Pavir.J08471	contig117034	501	3377	Yes
PviWRKY134	Pavir.J08526	contig117475	847	2095	Yes
PviWRKY135	Pavir.J09516	contig124719	1597	2337	Yes
PviWRKY136	Pavir.J09582	contig125052	326	1007	Yes
PviWRKY137	Pavir.J10895	contig135288	1131	3031	Yes
PviWRKY138	Pavir.J12030	contig14381	983	3875	Yes
PviWRKY139	Pavir.J12092	contig144298	880	2583	Yes
PviWRKY140	Pavir.J13787	contig158362	1514	2711	Yes
PviWRKY141	Pavir.J14950	contig168939	324	803	Yes
PviWRKY142	Pavir.J15967	contig178168	38	1258	Yes
PviWRKY143	Pavir.J16737	contig18533	5357	8456	Yes
PviWRKY144	Pavir.J18239	contig20007	3345	4825	Yes
PviWRKY145	Pavir.J22708	contig24751	1180	3375	Yes
PviWRKY146	Pavir.J22786	contig248491	1	1747	Yes
PviWRKY147	Pavir.J27189	contig305158	252	1295	No
PviWRKY148	Pavir.J27870	contig314730	205	1299	Yes
PviWRKY149	Pavir.J29891	contig34558	5052	6543	Yes
PviWRKY150	Pavir.J30274	contig35227	82	2199	Yes
PviWRKY151	Pavir.J31578	contig37453	651	6466	Yes
PviWRKY152	Pavir.J31756	contig37770	1189	4674	Yes
PviWRKY153	Pavir.J32507	contig39094	1113	3353	Yes
PviWRKY154	Pavir.J34713	contig48629	2301	3805	No
PviWRKY155	Pavir.J35195	contig51694	2218	5584	Yes
PviWRKY156	Pavir.J35763	contig55239	1	4382	Yes
PviWRKY157	Pavir.J35902	contig56245	1	921	No
PviWRKY158	Pavir.J36042	contig57260	3	4266	Yes
PviWRKY159	Pavir.J36501	contig60612	3057	4629	Yes
PviWRKY160	Pavir.J37617	contig69313	1755	3789	No
PviWRKY161	Pavir.J37620	contig69331	2306	4703	Yes
PviWRKY162	Pavir.J37837	contig71071	582	4605	Yes
PviWRKY163	Pavir.J37854	contig71241	3341	4638	Yes
PviWRKY164	Pavir.J38024	contig72711	3131	4552	No
PviWRKY165	Pavir.J38176	contig73841	733	3744	Yes
PviWRKY166	Pavir.J39511	contig84741	1155	2926	Yes
PviWRKY167	Pavir.J39636	contig85921	1007	2923	Yes
PviWRKY168	Pavir.J40119	contig90205	353	4003	Yes
PviWRKY169	Pavir.J40637	contig95399	107	2572	Yes
PviWRKY170	Pavir.J41073	contig99487	1703	3050	Yes
PviWRKY171	Pavir.Fa01143	Chr06a	22128936	22129317	No
PviWRKY172	Pavir.J20374	contig22140	6979	8110	Yes
PviWRKY173	Pavir.J29560	contig340199	417	1274	Yes
PviWRKY174	Pavir.J33941	contig43920	2	6130	Yes
PviWRKY175	Pavir.Ea03280	Chr05a	55168920	55171651	Yes
PviWRKY176	Pavir.Eb01390	Chr05b	25652043	25654996	Yes
PviWRKY177	Pavir.Hb02025	Chr08b	54018589	54019795	Yes
PviWRKY178	Pavir.J20878	contig22731	1938	8287	Yes
PviWRKY179	Pavir.Ia03459	Chr09a	68854326	68855446	Yes
PviWRKY180	Pavir.Db01938	Chr04b	42574110	42575678	Yes
PviWRKY181	Pavir.J14149	contig161375	67	2662	Yes
PviWRKY182	None	contig185925	1300	2000	No
PviWRKY183	None	contig23340	400	1500	No
PviWRKY184	None	contig285253	275	1008	Yes
PviWRKY185	None	contig291468	26	1440	Yes
PviWRKY186	None	contig293535	1	816	Yes
PviWRKY187	None	contig47268	2500	3500	No
PviWRKY188	None	Chr04b	5595866	5597051	No
PviWRKY189	None	contig99032	318	2228	Yes
PviWRKY190	Pavir.J14458	contig164372	11	2647	Yes
PviWRKY191	None	contig204646	855	1490	Yes
partialWRKY1	Pavir.Ia02320	Chr09a	37032710	37033918	Yes
partialWRKY2	Pavir.Hb00911	Chr08b	22497270	22498560	Yes
partialWRKY3	None	Chr03a	46011889	46012587	Yes
partialWRKY4	Pavir.Eb03561	Chr05b	70660764	70661316	Yes
partialWRKY5	Pavir.J24992	contig274934	13	777	Yes
partialWRKY6	Pavir.J17549	contig193357	241	2209	Yes
partialWRKY7	Pavir.J40260	contig91650	761	2718	Yes
partialWRKY8	None	Chr01a	19840680	19841220	Yes
partialWRKY9	None	contig163013	1754	2616	Yes
partialWRKY10	Pavir.J22444	contig244711	471	1509	Yes
partialWRKY11	Pavir.Ea01024	Chr05a	14006202	14010269	Yes
partialWRKY12	None	Chr05b	76433310	76434410	No
partialWRKY13	None	contig137654	2000	3009	Yes
partialWRKY14	Pavir.Cb01230	Chr03b	30192220	30193348	Yes
partialWRKY15	Pavir.J18155	contig199208	947	2020	No
partialWRKY16	Pavir.Gb02382	Chr07b	43344496	43345965	Yes
partialWRKY17	None	Chr05b	7547484	7548847	Yes
partialWRKY18	Pavir.Ea00627	Chr05a	8190117	8191042	Yes
partialWRKY19	Pavir.J18104	contig198712	508	2151	Yes
partialWRKY20	None	contig06775	98	750	Yes
partialWRKY21	None	contig119084	2000	3000	No
partialWRKY22	Pavir.Ab02456	Chr01b	45003721	45008214	No
partialWRKY23	Pavir.J06143	contig100681	1420	3735	Yes
partialWRKY24	Pavir.Gb01556	Chr07b	20691611	20695188	No
partialWRKY25	Pavir.J12348	contig146552	324	861	Yes
partialWRKY26	None	contig153480	1	1200	Yes
partialWRKY27	Pavir.J13626	contig157098	2021	2681	Yes
partialWRKY28	Pavir.J08818	contig119683	968	3247	Yes
partialWRKY29	Pavir.J14049	contig160388	72	1887	Yes
partialWRKY30	Pavir.J12154	contig144789	12	501	Yes
partialWRKY31	None	contig177134	200	1300	No
partialWRKY32	None	contig221827	630	1920	Yes
partialWRKY33	None	contig24415	1000	1600	Yes
partialWRKY34	Pavir.Eb03705	Chr05b	71681527	71683807	Yes
partialWRKY35	Pavir.Bb02073	Chr02b	51511598	51523118	Yes
partialWRKY36	Pavir.J21833	contig237904	6	862	Yes
partialWRKY37	Pavir.J40679	contig95792	2481	3839	Yes
partialWRKY38	Pavir.Ea03357	Chr05a	55744056	55746233	Yes
partialWRKY39	Pavir.J14888	contig168364	927	2191	Yes
partialWRKY40	Pavir.Eb03338	Chr05b	68625146	68627087	Yes
partialWRKY41	Pavir.Ab01396	Chr01b	23096616	23097785	No
partialWRKY42	Pavir.Ga01638	Chr07a	20396620	20397124	No
partialWRKY43	Pavir.J00720	contig00717	30885	31598	Yes
partialWRKY44	Pavir.J13626	contig157098	2021	2681	No
partialWRKY45	Pavir.J18302	contig200755	1023	2133	No
partialWRKY46	None	contig275868	1200	1677	No
partialWRKY47	None	contig404197	200	400	No
partialWRKY48	None	contig145844	146	880	Yes
partialWRKY49	None	contig206749	1	400	Yes
