# Supplementary material for: The WRKY transcription factor family and senescence in switchgrass
Source: BMC Genomics. 2015 Nov 9;16:912. doi: 10.1186/s12864-015-2057-4 (PMC4640240; doi:10.1186/s12864-015-2057-4)
Supplement: Additional file 2: Table S2. — WRKY genes in the pro-senescence and early season clusters. (XLSX 9 kb) [file 12864_2015_2057_MOESM2_ESM.xlsx]

## Sheet: Sheet1
Pro-Senescence Clusters
Cluster 1 (Red)		Cluster 2 (Blue)		Cluster 3 (Orange)		Cluster 4 (Cyan)		Bold: Present in Co-Expression Module 3
PviWRKY1		PviWRKY21		PviWRKY2		PviWRKY8
PviWRKY16		PviWRKY29		PviWRKY58		PviWRKY22
PviWRKY35		PviWRKY54		PviWRKY82		PviWRKY49
PviWRKY48		PviWRKY68		PviWRKY102		PviWRKY71
PviWRKY65		PviWRKY70		PviWRKY114		PviWRKY108
PviWRKY77		PviWRKY97		PviWRKY119		PviWRKY151
PviWRKY115		PviWRKY120		PviWRKY141		PviWRKY174
PviWRKY117		PviWRKY138		partialWRKY25		partialWRKY35
PviWRKY123		PviWRKY179
PviWRKY145		partialWRKY39
PviWRKY161
PviWRKY169
PviWRKY190
partialWRKY11
partialWRKY33
partialWRKY48
Early Season WRKYs
Cluster 6 (Green)
PviWRKY4
PviWRKY10
PviWRKY12
PviWRKY13
PviWRKY17
PviWRKY18
PviWRKY28
PviWRKY30
PviWRKY33
PviWRKY34
PviWRKY37
PviWRKY39
PviWRKY42
PviWRKY46
PviWRKY53
PviWRKY55
PviWRKY57
PviWRKY62
PviWRKY63
PviWRKY69
PviWRKY73
PviWRKY80
PviWRKY81
PviWRKY84
PviWRKY85
PviWRKY111
PviWRKY118
PviWRKY125
PviWRKY130
PviWRKY142
PviWRKY148
PviWRKY163
PviWRKY167
PviWRKY175
partialWRKY14
partialWRKY20
partialWRKY27
partialWRKY32
partialWRKY36
